# Supplementary material for: Caught in the Crossfire: Unmasking the Silent Renal Threats of Tyrosine Kinase Inhibitors in Chronic Myeloid Leukemia
Source: Cancers (Basel). 2024 Dec 30;17(1):92. doi: 10.3390/cancers17010092 (PMC11720497; doi:10.3390/cancers17010092)
Supplement: Supplementary file 1 [file cancers-17-00092-s001.zip]

Archive with 1 entries (1 files):
- cancers-3337638-supplementary.pdf
